# Supplementary material for: Differential diagnostic value of CD5 and CD117 expression in thoracic tumors: A large scale study of 1465 non-small cell lung cancer cases
Source: Diagn Pathol. 2015 Dec 8;10:210. doi: 10.1186/s13000-015-0441-7 (PMC4672573; doi:10.1186/s13000-015-0441-7)
Supplement: Additional file 1: Table S1. — Antibodies applied in this study. (XLSX 10 kb) [file 13000_2015_441_MOESM1_ESM.xlsx]

## Sheet: Tabelle1
Antibodies applied in this study
Antibody	Reference No	Supplier	Clonality	Pretreatment	Dilution
CD5	790-4451	Ventana	Monoclonal	pH 8.4	1:1 (ready to use)
CD117	A4502	Dako	Polyclonal	pH 6	1:50
